# Supplementary material for: Detection of Rare Germline Variants in the Genomes of Patients with B-Cell Neoplasms
Source: Cancers (Basel). 2021 Mar 16;13(6):1340. doi: 10.3390/cancers13061340 (PMC8001490; doi:10.3390/cancers13061340)
Supplement: Supplementary file 1 [file cancers-13-01340-s001.zip]

Archive with 14 entries (13 files):
- cancers-1094718-supplementary-final/
- cancers-1094718-supplementary-final/Supplementary Figure S1-S2.docx
- cancers-1094718-supplementary-final/Supplementary Table S1.xlsx
- cancers-1094718-supplementary-final/Supplementary Table S10.xlsx
- cancers-1094718-supplementary-final/Supplementary Table S11.xlsx
- cancers-1094718-supplementary-final/Supplementary Table S12.xlsx
- cancers-1094718-supplementary-final/Supplementary Table S2.xlsx
- cancers-1094718-supplementary-final/Supplementary Table S3.xlsx
- cancers-1094718-supplementary-final/Supplementary Table S4.xlsx
- cancers-1094718-supplementary-final/Supplementary Table S5.xlsx
- cancers-1094718-supplementary-final/Supplementary Table S6.xlsx
- cancers-1094718-supplementary-final/Supplementary Table S7.xlsx
- cancers-1094718-supplementary-final/Supplementary Table S8.xlsx
- cancers-1094718-supplementary-final/Supplementary Table S9.xlsx
