# Supplementary material for: Detection of Rare Germline Variants in the Genomes of Patients with B-Cell Neoplasms
Source: Cancers (Basel). 2021 Mar 16;13(6):1340. doi: 10.3390/cancers13061340 (PMC8001490; doi:10.3390/cancers13061340)
Supplement: Supplementary file 1 [file cancers-13-01340-s001.zip › cancers-1094718-supplementary-final/Supplementary Table S1.xlsx]

## Sheet: Sheet2
S. No. 1
Gene Lists	Overlapping genes	Ids
Cancer Gene Census Database, Grobner et al., Landau et al., Panea et al., Puente et al., Reddy et al., TARGET Database	1	TP53
Cancer Gene Census Database, Grobner et al., Landau et al., Puente et al., Reddy et al., TARGET Database	2	ATM
		BRAF
Cancer Gene Census Database, Grobner et al., Landau et al., Reddy et al., TARGET Database	2	KRAS
		MAP2K1
Cancer Gene Census Database, Grobner et al., Panea et al., Reddy et al., TARGET Database	3	PTEN
		SMARCA4
		CREBBP
Cancer Gene Census Database, Landau et al., Panea et al., Puente et al., Reddy et al.	1	DDX3X
Cancer Gene Census Database, Landau et al., Puente et al., Reddy et al., TARGET Database	3	MYD88
		XPO1
		FBXW7
Cancer Gene Census Database, Grobner et al., Landau et al., Puente et al.	1	PTPN11
Cancer Gene Census Database, Grobner et al., Puente et al., Reddy et al.	1	PAX5
Cancer Gene Census Database, Grobner et al., Landau et al., TARGET Database	1	NRAS
Cancer Gene Census Database, Grobner et al., Reddy et al., TARGET Database	8	MET
		MSH6
		RUNX1
		RB1
		MSH2
		NF1
		HRAS
		CDKN2A
Cancer Gene Census Database, Landau et al., Puente et al., Reddy et al.	2	IRF4
		SF3B1
Cancer Gene Census Database, Landau et al., Puente et al., TARGET Database	3	MED12
		ASXL1
		NOTCH1
Cancer Gene Census Database, Panea et al., Puente et al., Reddy et al.	1	ARID1A
Cancer Gene Census Database, Panea et al., Reddy et al., TARGET Database	4	MTOR
		PIK3R1
		MYC
		CCND3
Cancer Gene Census Database, Grobner et al., Landau et al.	1	CHEK2
Cancer Gene Census Database, Grobner et al., Reddy et al.	4	EP300
		DICER1
		CDC73
		STAT3
Cancer Gene Census Database, Grobner et al., TARGET Database	31	MITF
		MEN1
		BRCA2
		FLCN
		BRCA1
		TSC1
		EGFR
		ALK
		CDKN1B
		CDH1
		SMARCB1
		TSC2
		FGFR3
		RET
		BAP1
		CEBPA
		WT1
		STK11
		RAF1
		MAP2K2
		FGFR2
		KIT
		PDGFRA
		CDK4
		MLH1
		APC
		SMAD4
		PTCH1
		NF2
		VHL
		ERCC2
Landau et al., Puente et al., Reddy et al.	1	MGA
Cancer Gene Census Database, Landau et al., Puente et al.	3	CHD2
		BIRC3
		POT1
Cancer Gene Census Database, Puente et al., Reddy et al.	3	SETD2
		NFKB2
		NFKBIE
Cancer Gene Census Database, Puente et al., TARGET Database	1	CCND2
Landau et al., Panea et al., Reddy et al.	2	HIST1H1E
		IKZF3
Cancer Gene Census Database, Landau et al., Reddy et al.	3	CARD11
		FUBP1
		PIM1
Cancer Gene Census Database, Landau et al., TARGET Database	1	EWSR1
Panea et al., Reddy et al., TARGET Database	1	MCL1
Cancer Gene Census Database, Panea et al., Reddy et al.	8	CXCR4
		KMT2D
		TCL1A
		RHOA
		BCL7A
		CD79B
		BCL6
		FOXO1
Cancer Gene Census Database, Reddy et al., TARGET Database	11	RARA
		GNAS
		EZH2
		SYK
		BCL2
		TET2
		ATR
		JAK3
		DNMT3A
		NOTCH2
		ETV6
Cancer Gene Census Database, Grobner et al.	52	FH
		ERCC5
		NBN
		NTRK1
		LZTR1
		EXT1
		SDHB
		MAX
		ERCC4
		EXT2
		BMPR1A
		TMEM127
		BRIP1
		PALB2
		DDB2
		CBL
		SDHAF2
		AXIN2
		XPA
		SH2B3
		MUTYH
		FANCC
		TERT
		XPC
		WRN
		CYLD
		BUB1B
		PHOX2B
		POLE
		SBDS
		SDHC
		SUFU
		FANCA
		NSD1
		BLM
		PRKAR1A
		GATA2
		GPC3
		SDHD
		POLD1
		WAS
		FANCE
		ITK
		SETBP1
		ERCC3
		RECQL4
		FANCF
		SMARCE1
		SDHA
		FANCG
		FANCD2
		PMS2
Landau et al., Puente et al.	2	TRAF3
		NXF1
Puente et al., Reddy et al.	2	KLHL6
		ZNF292
Cancer Gene Census Database, Puente et al.	3	ATRX
		CNOT3
		ZMYM3
Landau et al., Panea et al.	1	IGLL5
Cancer Gene Census Database, Landau et al.	2	ELF4
		BCOR
Panea et al., Reddy et al.	11	BTG2
		CHD8
		GNAI2
		S1PR2
		ETS1
		CD70
		IRF8
		CD83
		TMSB4X
		HNRNPU
		GNA13
Reddy et al., TARGET Database	1	NFKBIA
Cancer Gene Census Database, Reddy et al.	35	PTPRK
		PHF6
		BIRC6
		IKBKB
		BTG1
		FAS
		STAT5B
		TBL1XR1
		NCOR1
		CASP8
		CIITA
		SOCS1
		TNFRSF14
		PTPN6
		SETD1B
		DDX10
		MECOM
		BTK
		UBR5
		CBLB
		TGFBR2
		SGK1
		JAK1
		FOXP1
		B2M
		SPEN
		EBF1
		GOLGA5
		STAT6
		BCL10
		ARID1B
		TNFAIP3
		KMT2C
		PRDM1
		MYB
Cancer Gene Census Database, Panea et al.	6	WNK2
		ID3
		BCR
		FBXO11
		TCF3
		CTCF
Cancer Gene Census Database, TARGET Database	51	ERBB4
		MPL
		KDR
		EPHA3
		ERG
		SMAD2
		FGFR1
		SMO
		MAPK1
		CDK12
		MDM2
		AKT2
		CCNE1
		PIK3CA
		FLT3
		ERBB3
		ERBB2
		ZNRF3
		GNAQ
		PIK3CB
		IDH2
		NPM1
		GNA11
		ABL1
		RSPO2
		BRD4
		CDK6
		PDGFRB
		CDKN1A
		ETV5
		AKT1
		JAK2
		ETV4
		IDH1
		CTNNB1
		CCND1
		ESR1
		DDR2
		RNF43
		ARAF
		MAP2K4
		BRD3
		ETV1
		NTRK3
		AR
		NKX2-1
		MAP3K1
		AKT3
		TMPRSS2
		ROS1
		MDM4
Grobner et al.	55	RMRP
		SOS1
		NFIX1
		UROD
		MMR
		SH2D1A
		FMR1
		ELANE
		SLX4
		DOCK8
		FANCM
		FANCL
		GJB2
		RECQL3
		MTAP
		FANCI
		GNAS1
		COL7A1
		FAH
		L2HGDH
		SERPINA1
		MRE11A
		NBS1
		TRIM37
		SHOC2
		RHBDF2
		TFAP2A
		CDKN1C
		POLH
		HFE
		KCNQ1OT1
		NHP2
		SLC25A13
		RAD51
		ERCC1
		RAD51D
		NOP10
		XRCC3
		ABCB11
		RAD51C
		H19
		TGFBR1
		SMARCA2
		GBA
		TNFRSF6
		FAND2
		DHCR7
		DKC1
		GLI3
		CBP
		DIS3L2
		EPCAM
		PRSS1
		HMBS
		SRY
Puente et al.	4	SYNE1
		SETD1A
		ERG2
		BCOAR
Landau et al.	12	HIST1H1B
		SAMHD1
		BAZ2A
		TRAF2
		EGR2
		BRCC3
		DYRK1A
		XPO4
		ZMYM33
		GNB1
		FAM50A
		RPS15
Reddy et al.	40	BTBD3
		KLHL14
		HNRNPD
		CHD1
		LIN54
		DCAF6
		TAF1
		MARK1
		JUNB
		TIPARP
		DUSP2
		HIST1H2BC
		ARID5B
		KCMF1
		CD58
		ZEB2
		MAGT1
		ACTB
		YY1
		IL16
		UBE2A
		BRINP3
		TMEM30A
		CD22
		ANKRD17
		SETD5
		ZBTB7A
		TOX
		RRAGC
		MAP4K4
		MEF2B
		PIK3CD
		INO80
		CHST2
		WAC
		POU2F2
		PIM2
		ZFAT
		ZNF608
		ZFX
Panea et al.	33	EPPK1
		HIST1H4J
		HIST1H3H
		PLCG2
		DNMT1
		HIST1H2AM
		HIST1H3I
		EIF4A1
		TFAP4
		ZFP36L1
		PXDNL
		USP7
		RNF144B
		WDR7
		PDZRN3
		DTX1
		HIST1H2BK
		PCDHA11
		KCNK10
		HIST1H3D
		FZD3
		BMP7
		SIN3A
		PVT1
		HIST1H1C
		RFX7
		MME
		BACH2
		HIST1H3J
		HIST1H2AG
		SNTB2
		PABPC4L
		ALPK2
TARGET Database	11	MLL
		RHEB
		RAB35
		IGF1R
		MAPK3
		AURKA
		BRD2
		ERRFI1
		CDKN2B
		c15orf55
		CRKL
Cancer Gene Census Database	475	CREB3L1
		ARHGEF10L
		PAX7
		BCL2L12
		GPHN
		CNBD1
		LPP
		DGCR8
		CNBP
		CREB3L2
		COL3A1
		TLX3
		IRS4
		CACNA1D
		RAC1
		RBM15
		CTNND2
		AFF1
		MALT1
		GRM3
		AXIN1
		H3F3A
		CRNKL1
		HNF1A
		RFWD3
		NUP98
		HOXD11
		DDX5
		ZEB1
		HOXC13
		SS18
		TRIM33
		FAT4
		LATS2
		NUTM2B
		TNC
		PML
		CBFB
		IGF2BP2
		RAD51B
		THRAP3
		COX6C
		NUP214
		IGL
		MSN
		GATA3
		DNAJB1
		MN1
		PTPRD
		SMARCD1
		HOXA13
		CSF3R
		MLLT1
		TPM4
		SFPQ
		NSD2
		HERPUD1
		USP6
		HOOK3
		ABL2
		FCGR2B
		SOX21
		PRKCB
		ACSL3
		STAG2
		GPC5
		KNL1
		MAML2
		HNRNPA2B1
		FEV
		FOXO4
		FAM47C
		EED
		ARHGEF12
		COL1A1
		IGH
		MLLT6
		A1CF
		SEPT5
		SSX2
		PRDM2
		SMAD3
		KDM5C
		NFIB
		PLCG1
		BCORL1
		RBM10
		SPOP
		NBEA
		BCLAF1
		IGK
		STIL
		LIFR
		NDRG1
		NCOR2
		RPL5
		IKZF1
		NUTM1
		CIC
		CD79A
		LEPROTL1
		MUC16
		ALDH2
		SIRPA
		IL2
		FOXA1
		YWHAE
		CREB1
		NIN
		TPM3
		ABI1
		ARNT
		DDIT3
		PRDM16
		POU2AF1
		NTHL1
		STAG1
		HIST1H3B
		LSM14A
		CYSLTR2
		PLAG1
		CNTRL
		CD28
		HMGN2P46
		MAP3K13
		FOXL2
		FIP1L1
		SETDB1
		LATS1
		NUTM2D
		MUC1
		EIF1AX
		CPEB3
		CAMTA1
		CDH10
		CCNB1IP1
		EML4
		KIF5B
		MLF1
		MYH9
		DDX6
		PPP2R1A
		SKI
		COL2A1
		CD74
		ELF3
		FUS
		CHST11
		AKAP9
		FBLN2
		BCL9
		FEN1
		ZNF331
		POLG
		SND1
		KNSTRN
		ACVR1
		RHOH
		PCM1
		TAL1
		FAM135B
		CLP1
		PATZ1
		KIAA1549
		AFDN
		CHIC2
		SSX1
		KDM5A
		TBX3
		N4BP2
		MSI2
		MRTFA
		H3F3B
		DAXX
		PTPRB
		QKI
		KDM6A
		EZR
		IL6ST
		ATF1
		HSP90AB1
		ANK1
		PAFAH1B2
		TCF12
		ZRSR2
		MYCN
		CDX2
		TEC
		NCOA1
		C15orf65
		PPARG
		DNM2
		CNTNAP2
		RABEP1
		SUZ12
		CHD4
		PAX8
		TENT5C
		HIF1A
		TRRAP
		SMC1A
		MACC1
		PICALM
		TCEA1
		HLF
		LYL1
		BCL9L
		HOXD13
		APOBEC3B
		CARS
		ARHGAP5
		FGFR1OP
		FCRL4
		NFATC2
		FAT3
		HOXA9
		KMT2A
		SRC
		NCKIPSD
		HEY1
		CANT1
		GATA1
		PBX1
		PBRM1
		MLLT10
		ATP1A1
		SALL4
		NFE2L2
		MAFB
		BAZ1A
		KLF6
		ZCCHC8
		RAD17
		KLF4
		ACVR2A
		PRRX1
		ISX
		MYOD1
		CDH17
		RPL10
		PDE4DIP
		TRAF7
		IL7R
		CHCHD7
		CD209
		SRSF2
		TRB
		CLTCL1
		HIST1H4I
		MB21D2
		ASXL2
		CCDC6
		LEF1
		CYP2C8
		FES
		ROBO2
		REL
		LRIG3
		TFPT
		PPP6C
		OMD
		DCTN1
		CRTC3
		LCK
		AFF4
		VTI1A
		SRGAP3
		NT5C2
		TRD
		PCBP1
		WWTR1
		GAS7
		SSX4
		ZMYM2
		SLC45A3
		CASP9
		PREX2
		ZNF384
		RPN1
		SDC4
		SIX2
		ZBTB16
		TCF7L2
		PDGFB
		TFE3
		ELN
		KLK2
		CALR
		CTNND1
		NONO
		CSMD3
		ITGAV
		FAT1
		SET
		LMO2
		NAB2
		ACSL6
		P2RY8
		HLA-A
		NCOA2
		EPHA7
		RPL22
		RGS7
		LCP1
		FHIT
		TNFRSF17
		FSTL3
		CDKN2C
		MAF
		HOXC11
		SLC34A2
		EIF4A2
		TET1
		PABPC1
		LRP1B
		MYCL
		GLI1
		BARD1
		PRKACA
		EPS15
		ZFHX3
		TLX1
		MYH11
		FOXR1
		ASPSCR1
		PAX3
		PER1
		POU5F1
		CUX1
		TFEB
		LHFPL6
		SHTN1
		SEPT9
		PPFIBP1
		MALAT1
		RAD21
		MYO5A
		MTCP1
		TRIM27
		SS18L1
		IL21R
		BCL3
		SIX1
		CLIP1
		S100A7
		ECT2L
		RUNX1T1
		RGPD3
		PDCD1LG2
		PSIP1
		TAL2
		PMS1
		EIF3E
		HOXA11
		BCL11A
		NUMA1
		ATP2B3
		NACA
		PRF1
		SFRP4
		RSPO3
		WIF1
		NSD3
		FLI1
		DEK
		CRTC1
		ZNF479
		TAF15
		GMPS
		PTK6
		FKBP9
		SPECC1
		LMO1
		DCC
		CUL3
		EPAS1
		KCNJ5
		LMNA
		ARHGAP26
		CTNNA2
		WDCP
		RALGDS
		PTPRT
		ETNK1
		FOXO3
		MLLT11
		FAM131B
		U2AF1
		MDS2
		FGFR4
		CBLC
		HIP1
		ELL
		CRLF2
		PRPF40B
		CDH11
		LARP4B
		TPR
		GRIN2A
		TFRC
		HMGA1
		TSHR
		KAT6A
		RANBP2
		NR4A3
		TRA
		JUN
		CSF1R
		GOPC
		BCL11B
		MLLT3
		SEPT6
		KEAP1
		MUC4
		ATIC
		NRG1
		STRN
		JAZF1
		DUX4L1
		CCNC
		KDSR
		FLT4
		ARHGEF10
		MGMT
		BMP5
		OLIG2
		POLQ
		PWWP2A
		PRCC
		ARID2
		CEP89
		SRSF3
		FLNA
		USP44
		SH3GL1
		LASP1
		BAX
		CD274
		PTPN13
		NCOA4
		RMI2
		DROSHA
		KTN1
		KAT7
		USP8
		SNX29
		CLTC
		ZNF521
		TFG
		ERC1
		VAV1
		PPM1D
		KAT6B
		SOX2
		TP63
		MNX1
		AMER1
		ELK4
		CCR7
		HMGA2
		ACKR3
		FNBP1
		HSP90AA1
		CASP3
		TRIM24
		ZNF429
		TRIP11
		RNF213
		CBFA2T3
		RAP1GDS1
		TOP1
		PTPRC
		CCR4
		AFF3
		DCAF12L2
