# Supplementary material for: Detection of Rare Germline Variants in the Genomes of Patients with B-Cell Neoplasms
Source: Cancers (Basel). 2021 Mar 16;13(6):1340. doi: 10.3390/cancers13061340 (PMC8001490; doi:10.3390/cancers13061340)
Supplement: Supplementary file 1 [file cancers-13-01340-s001.zip › cancers-1094718-supplementary-final/Supplementary Table S11.xlsx]

## Sheet: Sheet1
S. No. 11
VEP-only model
GENE	CASE_COUNT_HET	CONTROL_COUNT_HET	P_DOM	FDR
GSTA4	5	1	9.59859e-07	0.0022
CHMP6	10	30	6.75846e-06	0.0142
VEP+SNPEff model
GENE	CASE_COUNT_HET	CONTROL_COUNT_HET	P_DOM	FDR
CHMP6	10	32	1.08292e-05	0.0202
