# Supplementary material for: Detection of Rare Germline Variants in the Genomes of Patients with B-Cell Neoplasms
Source: Cancers (Basel). 2021 Mar 16;13(6):1340. doi: 10.3390/cancers13061340 (PMC8001490; doi:10.3390/cancers13061340)
Supplement: Supplementary file 1 [file cancers-13-01340-s001.zip › cancers-1094718-supplementary-final/Supplementary Table S12.xlsx]

## Sheet: Sheet1
S. No. 12
CHROM	POS	ID	REF	ALT	QUAL	FILTER	Case ID	Diagnosis	INFO
6	52843321	rs557844606	GCTT	G	1142.9	PASS	180, 362, 1276, 1328, 1446	CLL, CLL, CLL, CLL, CLL	gene=GSTA4;CALLERS=freebayes,gatk-haplotype,platypus,samtools;DECOMPOSED;LEN=3;NS=1;TYPE=del;ANN=G|structural_interaction_variant|HIGH|GSTA4|ENSG00000170899|interaction|1GUL:A_13-A_205:ENST00000370959|protein_coding|7/7|c.613_615delAAG||||||,G|structural_interaction_variant|HIGH|GSTA4|ENSG00000170899|interaction|1GUL:A_17-A_205:ENST00000370959|protein_coding|7/7|c.613_615delAAG||||||,G|structural…
17	78971143	rs746495175	T	C	631.7	PASS	1360, 4108101, 4107137, 4194218, 4127766, 4158726, 4134005, 4170686, 4182393, 4177434	CLL, Lymphoma, Lymphoma, Lymphoma, Lymphoma, Lymphoma, Lymphoma, Lymphoma, Lymphoma, Lymphoma	gene=CHMP6;CALLERS=freebayes,samtools;DECOMPOSED;LEN=1;NS=1;TYPE=snp;ANN=C|splice_donor_variant&intron_variant|HIGH|CHMP6|ENSG00000176108|transcript|ENST00000572778|protein_coding|5/5|c.432+2T>C||||||WARNING_TRANSCRIPT_NO_START_CODON,C|splice_donor_variant&intron_variant|HIGH|CHMP6|ENSG00000176108|transcript|ENST00000572525|protein_coding|6/7|c.237+2T>C||||||WARNING_TRANSCRIPT_INCOMPLETE,C|splice…
